# Supplementary material for: EDTA tubes are suitable for insulin and C-peptide measurement in resource-limited settings and can be stored at room temperature for up to 24 hours
Source: PLoS One. 2025 Jun 30;20(6):e0312065. doi: 10.1371/journal.pone.0312065 (PMC12208407; doi:10.1371/journal.pone.0312065)
Supplement: S1 File — (XLSX) [file pone.0312065.s001.xlsx]

## Sheet: PD and absolute conc chan
			Mean absolute concetrartion					Mean % absolute difference					Mean absolute difference
condition	anlyt	Time in (hrs)	0	2	6	12	24	0	2	6	12	24	0	2	6	12	24
EDTA Ice Centrifuged	C-pep		2.41213	2.44787	2.5315	2.52071	2.30925	0	1.4821	4.94896	4.50181	-4.26491	0	-0.03575	-0.119375	-0.108589	0.102875
EDTA Ice Centrifuged	Insulin		17.4775	16.8925	17.5875	15.7914	15.325	0	-3.34716	0.629381	-9.6471	-12.3158	0	0.585	-0.11	1.68607	2.1525
EDTA Ice Uncentrifuged	C-pep		2.39975	2.4275	2.31363	2.3475	2.31175	0	1.15637	-3.58892	-2.17731	-3.66705	0	-0.02775	0.086125	0.05225	0.088
EDTA Ice Uncentrifuged	Insulin		17.4737	16.595	16.4025	13.9913	14.3225	0	-5.02897	-6.13062	-19.9299	-18.0342	0	0.87875	1.07125	3.4825	3.15125
EDTA Roomtemp Centrifuged	C-pep		2.393	2.50687	2.44675	2.22538	2.0255	0	4.75867	2.24613	-7.00481	-15.3573	0	-0.113875	-0.05375	0.167625	0.3675
EDTA Roomtemp Centrifuged	Insulin		17.1062	17.2787	17.2913	14.6399	13.5237	0	1.0084	1.08148	-14.418	-20.9426	0	-0.1725	-0.185	2.46637	3.5825
EDTA Roomtemp Uncentrifuged	C-pep		2.39275	2.32812	2.45075	2.21312	2.22575	0	-2.70087	2.42399	-7.50705	-6.97942	0	0.064625	-0.058	0.179625	0.167
EDTA Roomtemp Uncentrifuged	Insulin		17.2237	16.42	17.3337	14.1738	14.855	0	-4.66652	0.638653	-17.7081	-13.7528	0	0.80375	-0.11	3.05	2.36875
SERUM Ice Centrifuged	C-pep		2.611	2.55213	2.59737	2.49863	2.53225	0	-2.25488	-0.521831	-4.30391	-3.01609	0	0.058875	0.013625	0.112375	0.07875
SERUM Ice Centrifuged	Insulin		14.1638	13.9213	14.1425	11.565	12.4488	0	-1.71212	-0.150031	-18.3479	-12.1084	0	0.2425	0.02125	2.59875	1.715
SERUM Ice Uncentrifuged	C-pep		2.52312	2.35688	2.51037	2.11475	2.42843	0	-6.58905	-0.505326	-16.1853	-3.75314	0	0.16625	0.01275	0.408375	0.0946964
SERUM Ice Uncentrifuged	Insulin		15.5862	8.17575	5.06125	5.29512	5.67714	0	-47.5451	-67.5275	-66.0269	-63.576	0	7.4105	10.525	10.2911	9.90911
SERUM Roomtemp Centrifuged	C-pep		2.71125	2.63088	2.6665	2.318	2.23325	0	-2.9645	-1.65053	-14.5044	-17.6302	0	0.080375	0.04475	0.39325	0.478
SERUM Roomtemp Centrifuged	Insulin		15.3338	13.9125	8.95375	5.96788	6.68625	0	-9.26877	-41.6076	-61.0801	-56.3952	0	1.42125	6.38	9.36587	8.6475
SERUM Roomtemp Uncentrifuged	C-pep		2.5275	2.57125	2.45087	1.96412	1.37538	0	1.73096	-3.03165	-22.2898	-45.5836	0	-0.04375	0.076625	0.563375	1.15212
SERUM Roomtemp Uncentrifuged	Insulin		14.0625	15.6337	15.22	13.3875	8.0735	0	11.1733	8.23111	-4.8	-42.5884	0	-1.57125	-1.1575	0.675	5.989
