# Supplementary material for: EDTA tubes are suitable for insulin and C-peptide measurement in resource-limited settings and can be stored at room temperature for up to 24 hours
Source: PLoS One. 2025 Jun 30;20(6):e0312065. doi: 10.1371/journal.pone.0312065 (PMC12208407; doi:10.1371/journal.pone.0312065)
Supplement: S2 File — (XLSX) [file pone.0312065.s002.xlsx]

## Sheet: Sheet1
sampleid	timepoints	Result	ptid	condition	anlyte
GPV001	0	5.74	GPV02	EDTA Ice Uncentrifuged	Insulin
GPV001	2	5.3	GPV02	EDTA Ice Uncentrifuged	Insulin
GPV001	6	4.96	GPV02	EDTA Ice Uncentrifuged	Insulin
GPV001	12	4.68	GPV02	EDTA Ice Uncentrifuged	Insulin
GPV001	24	5.1	GPV02	EDTA Ice Uncentrifuged	Insulin
GPV002	0	5.07	GPV02	EDTA Ice Centrifuged	Insulin
GPV002	2	5.25	GPV02	EDTA Ice Centrifuged	Insulin
GPV002	6	5.63	GPV02	EDTA Ice Centrifuged	Insulin
GPV002	12	.	GPV02	EDTA Ice Centrifuged	Insulin
GPV002	24	5.21	GPV02	EDTA Ice Centrifuged	Insulin
GPV003	0	5.57	GPV02	EDTA Roomtemp Uncentrifuged	Insulin
GPV003	2	5.51	GPV02	EDTA Roomtemp Uncentrifuged	Insulin
GPV003	6	5.68	GPV02	EDTA Roomtemp Uncentrifuged	Insulin
GPV003	12	6.06	GPV02	EDTA Roomtemp Uncentrifuged	Insulin
GPV003	24	5.57	GPV02	EDTA Roomtemp Uncentrifuged	Insulin
GPV004	0	5.67	GPV02	EDTA Roomtemp Centrifuged	Insulin
GPV004	2	6.03	GPV02	EDTA Roomtemp Centrifuged	Insulin
GPV004	6	5.9	GPV02	EDTA Roomtemp Centrifuged	Insulin
GPV004	12	6.51	GPV02	EDTA Roomtemp Centrifuged	Insulin
GPV004	24	5.37	GPV02	EDTA Roomtemp Centrifuged	Insulin
GPV005	0	6.96	GPV02	SERUM Ice Uncentrifuged	Insulin
GPV005	2	4.06	GPV02	SERUM Ice Uncentrifuged	Insulin
GPV005	6	2.33	GPV02	SERUM Ice Uncentrifuged	Insulin
GPV005	12	3.78	GPV02	SERUM Ice Uncentrifuged	Insulin
GPV005	24	6.78	GPV02	SERUM Ice Uncentrifuged	Insulin
GPV006	0	7.17	GPV02	SERUM Ice Centrifuged	Insulin
GPV006	2	6.29	GPV02	SERUM Ice Centrifuged	Insulin
GPV006	6	5.87	GPV02	SERUM Ice Centrifuged	Insulin
GPV006	12	6.72	GPV02	SERUM Ice Centrifuged	Insulin
GPV006	24	6.98	GPV02	SERUM Ice Centrifuged	Insulin
GPV007	0	5.47	GPV02	SERUM Roomtemp Uncentrifuged	Insulin
GPV007	2	3.94	GPV02	SERUM Roomtemp Uncentrifuged	Insulin
GPV007	6	4.2	GPV02	SERUM Roomtemp Uncentrifuged	Insulin
GPV007	12	5.3	GPV02	SERUM Roomtemp Uncentrifuged	Insulin
GPV007	24	2.99	GPV02	SERUM Roomtemp Uncentrifuged	Insulin
GPV008	0	7.3	GPV02	SERUM Roomtemp Centrifuged	Insulin
GPV008	2	5.47	GPV02	SERUM Roomtemp Centrifuged	Insulin
GPV008	6	4.71	GPV02	SERUM Roomtemp Centrifuged	Insulin
GPV008	12	4	GPV02	SERUM Roomtemp Centrifuged	Insulin
GPV008	24	4.02	GPV02	SERUM Roomtemp Centrifuged	Insulin
GPV009	0	73.93	GPV04	EDTA Ice Uncentrifuged	Insulin
GPV009	2	72.99	GPV04	EDTA Ice Uncentrifuged	Insulin
GPV009	6	62.65	GPV04	EDTA Ice Uncentrifuged	Insulin
GPV009	12	41.1	GPV04	EDTA Ice Uncentrifuged	Insulin
GPV009	24	46.77	GPV04	EDTA Ice Uncentrifuged	Insulin
GPV010	0	75.01	GPV04	EDTA Ice Centrifuged	Insulin
GPV010	2	73.89	GPV04	EDTA Ice Centrifuged	Insulin
GPV010	6	67.28	GPV04	EDTA Ice Centrifuged	Insulin
GPV010	12	46.43	GPV04	EDTA Ice Centrifuged	Insulin
GPV010	24	51.52	GPV04	EDTA Ice Centrifuged	Insulin
GPV011	0	73.56	GPV04	EDTA Roomtemp Uncentrifuged	Insulin
GPV011	2	70.5	GPV04	EDTA Roomtemp Uncentrifuged	Insulin
GPV011	6	66.83	GPV04	EDTA Roomtemp Uncentrifuged	Insulin
GPV011	12	45.24	GPV04	EDTA Roomtemp Uncentrifuged	Insulin
GPV011	24	50.42	GPV04	EDTA Roomtemp Uncentrifuged	Insulin
GPV012	0	72.1	GPV04	EDTA Roomtemp Centrifuged	Insulin
GPV012	2	74.35	GPV04	EDTA Roomtemp Centrifuged	Insulin
GPV012	6	66.96	GPV04	EDTA Roomtemp Centrifuged	Insulin
GPV012	12	50.4	GPV04	EDTA Roomtemp Centrifuged	Insulin
GPV012	24	48.23	GPV04	EDTA Roomtemp Centrifuged	Insulin
GPV013	0	63.32	GPV04	SERUM Ice Uncentrifuged	Insulin
GPV013	2	35.04	GPV04	SERUM Ice Uncentrifuged	Insulin
GPV013	6	17.21	GPV04	SERUM Ice Uncentrifuged	Insulin
GPV013	12	15.22	GPV04	SERUM Ice Uncentrifuged	Insulin
GPV013	24	10.93	GPV04	SERUM Ice Uncentrifuged	Insulin
GPV014	0	58.57	GPV04	SERUM Ice Centrifuged	Insulin
GPV014	2	50.89	GPV04	SERUM Ice Centrifuged	Insulin
GPV014	6	55.55	GPV04	SERUM Ice Centrifuged	Insulin
GPV014	12	29.14	GPV04	SERUM Ice Centrifuged	Insulin
GPV014	24	38.61	GPV04	SERUM Ice Centrifuged	Insulin
GPV015	0	63.03	GPV04	SERUM Roomtemp Uncentrifuged	Insulin
GPV015	2	65.93	GPV04	SERUM Roomtemp Uncentrifuged	Insulin
GPV015	6	66.34	GPV04	SERUM Roomtemp Uncentrifuged	Insulin
GPV015	12	52.28	GPV04	SERUM Roomtemp Uncentrifuged	Insulin
GPV015	24	27.44	GPV04	SERUM Roomtemp Uncentrifuged	Insulin
GPV016	0	67.69	GPV04	SERUM Roomtemp Centrifuged	Insulin
GPV016	2	56.88	GPV04	SERUM Roomtemp Centrifuged	Insulin
GPV016	6	23.5	GPV04	SERUM Roomtemp Centrifuged	Insulin
GPV016	12	10.31	GPV04	SERUM Roomtemp Centrifuged	Insulin
GPV016	24	14.05	GPV04	SERUM Roomtemp Centrifuged	Insulin
GPV017	0	15.08	GPV05	EDTA Ice Uncentrifuged	Insulin
GPV017	2	10.09	GPV05	EDTA Ice Uncentrifuged	Insulin
GPV017	6	15.28	GPV05	EDTA Ice Uncentrifuged	Insulin
GPV017	12	11.82	GPV05	EDTA Ice Uncentrifuged	Insulin
GPV017	24	10.18	GPV05	EDTA Ice Uncentrifuged	Insulin
GPV018	0	15.19	GPV05	EDTA Ice Centrifuged	Insulin
GPV018	2	10.81	GPV05	EDTA Ice Centrifuged	Insulin
GPV018	6	16.96	GPV05	EDTA Ice Centrifuged	Insulin
GPV018	12	12.61	GPV05	EDTA Ice Centrifuged	Insulin
GPV018	24	10.22	GPV05	EDTA Ice Centrifuged	Insulin
GPV019	0	14.56	GPV05	EDTA Roomtemp Uncentrifuged	Insulin
GPV019	2	10.85	GPV05	EDTA Roomtemp Uncentrifuged	Insulin
GPV019	6	16.05	GPV05	EDTA Roomtemp Uncentrifuged	Insulin
GPV019	12	11.13	GPV05	EDTA Roomtemp Uncentrifuged	Insulin
GPV019	24	9.28	GPV05	EDTA Roomtemp Uncentrifuged	Insulin
GPV020	0	15.08	GPV05	EDTA Roomtemp Centrifuged	Insulin
GPV020	2	12.36	GPV05	EDTA Roomtemp Centrifuged	Insulin
GPV020	6	16.71	GPV05	EDTA Roomtemp Centrifuged	Insulin
GPV020	12	11.91	GPV05	EDTA Roomtemp Centrifuged	Insulin
GPV020	24	5.26	GPV05	EDTA Roomtemp Centrifuged	Insulin
GPV021	0	11.49	GPV05	SERUM Ice Uncentrifuged	Insulin
GPV021	2	0.256	GPV05	SERUM Ice Uncentrifuged	Insulin
GPV021	6	1.93	GPV05	SERUM Ice Uncentrifuged	Insulin
GPV021	12	0.491	GPV05	SERUM Ice Uncentrifuged	Insulin
GPV021	24	.	GPV05	SERUM Ice Uncentrifuged	Insulin
GPV022	0	7.22	GPV05	SERUM Ice Centrifuged	Insulin
GPV022	2	6.46	GPV05	SERUM Ice Centrifuged	Insulin
GPV022	6	5.54	GPV05	SERUM Ice Centrifuged	Insulin
GPV022	12	8.18	GPV05	SERUM Ice Centrifuged	Insulin
GPV022	24	1.85	GPV05	SERUM Ice Centrifuged	Insulin
GPV023	0	8.62	GPV05	SERUM Roomtemp Uncentrifuged	Insulin
GPV023	2	10.96	GPV05	SERUM Roomtemp Uncentrifuged	Insulin
GPV023	6	3.94	GPV05	SERUM Roomtemp Uncentrifuged	Insulin
GPV023	12	7.59	GPV05	SERUM Roomtemp Uncentrifuged	Insulin
GPV023	24	0.688	GPV05	SERUM Roomtemp Uncentrifuged	Insulin
GPV024	0	8.93	GPV05	SERUM Roomtemp Centrifuged	Insulin
GPV024	2	4.32	GPV05	SERUM Roomtemp Centrifuged	Insulin
GPV024	6	2.54	GPV05	SERUM Roomtemp Centrifuged	Insulin
GPV024	12	1.92	GPV05	SERUM Roomtemp Centrifuged	Insulin
GPV024	24	1.39	GPV05	SERUM Roomtemp Centrifuged	Insulin
GPV025	0	5.84	GPV06	EDTA Ice Uncentrifuged	Insulin
GPV025	2	6.16	GPV06	EDTA Ice Uncentrifuged	Insulin
GPV025	6	7.71	GPV06	EDTA Ice Uncentrifuged	Insulin
GPV025	12	7.5	GPV06	EDTA Ice Uncentrifuged	Insulin
GPV025	24	6.16	GPV06	EDTA Ice Uncentrifuged	Insulin
GPV026	0	5.66	GPV06	EDTA Ice Centrifuged	Insulin
GPV026	2	6.34	GPV06	EDTA Ice Centrifuged	Insulin
GPV026	6	6.07	GPV06	EDTA Ice Centrifuged	Insulin
GPV026	12	6.51	GPV06	EDTA Ice Centrifuged	Insulin
GPV026	24	6.25	GPV06	EDTA Ice Centrifuged	Insulin
GPV027	0	5.46	GPV06	EDTA Roomtemp Uncentrifuged	Insulin
GPV027	2	5.99	GPV06	EDTA Roomtemp Uncentrifuged	Insulin
GPV027	6	7.5	GPV06	EDTA Roomtemp Uncentrifuged	Insulin
GPV027	12	5.58	GPV06	EDTA Roomtemp Uncentrifuged	Insulin
GPV027	24	6.2	GPV06	EDTA Roomtemp Uncentrifuged	Insulin
GPV028	0	5.47	GPV06	EDTA Roomtemp Centrifuged	Insulin
GPV028	2	7.28	GPV06	EDTA Roomtemp Centrifuged	Insulin
GPV028	6	7.44	GPV06	EDTA Roomtemp Centrifuged	Insulin
GPV028	12	5.69	GPV06	EDTA Roomtemp Centrifuged	Insulin
GPV028	24	6.27	GPV06	EDTA Roomtemp Centrifuged	Insulin
GPV029	0	5.9	GPV06	SERUM Ice Uncentrifuged	Insulin
GPV029	2	4.01	GPV06	SERUM Ice Uncentrifuged	Insulin
GPV029	6	2.05	GPV06	SERUM Ice Uncentrifuged	Insulin
GPV029	12	1.43	GPV06	SERUM Ice Uncentrifuged	Insulin
GPV029	24	3.15	GPV06	SERUM Ice Uncentrifuged	Insulin
GPV030	0	5.33	GPV06	SERUM Ice Centrifuged	Insulin
GPV030	2	3.98	GPV06	SERUM Ice Centrifuged	Insulin
GPV030	6	2.75	GPV06	SERUM Ice Centrifuged	Insulin
GPV030	12	2.29	GPV06	SERUM Ice Centrifuged	Insulin
GPV030	24	5.4	GPV06	SERUM Ice Centrifuged	Insulin
GPV031	0	3.1	GPV06	SERUM Roomtemp Uncentrifuged	Insulin
GPV031	2	2.49	GPV06	SERUM Roomtemp Uncentrifuged	Insulin
GPV031	6	4.39	GPV06	SERUM Roomtemp Uncentrifuged	Insulin
GPV031	12	2.78	GPV06	SERUM Roomtemp Uncentrifuged	Insulin
GPV031	24	1.53	GPV06	SERUM Roomtemp Uncentrifuged	Insulin
GPV032	0	3.18	GPV06	SERUM Roomtemp Centrifuged	Insulin
GPV032	2	4.19	GPV06	SERUM Roomtemp Centrifuged	Insulin
GPV032	6	5.04	GPV06	SERUM Roomtemp Centrifuged	Insulin
GPV032	12	0.243	GPV06	SERUM Roomtemp Centrifuged	Insulin
GPV032	24	2.62	GPV06	SERUM Roomtemp Centrifuged	Insulin
GPV033	0	11.17	GPV07	EDTA Ice Uncentrifuged	Insulin
GPV033	2	12.31	GPV07	EDTA Ice Uncentrifuged	Insulin
GPV033	6	12.2	GPV07	EDTA Ice Uncentrifuged	Insulin
GPV033	12	16.72	GPV07	EDTA Ice Uncentrifuged	Insulin
GPV033	24	16.04	GPV07	EDTA Ice Uncentrifuged	Insulin
GPV034	0	10.99	GPV07	EDTA Ice Centrifuged	Insulin
GPV034	2	12.29	GPV07	EDTA Ice Centrifuged	Insulin
GPV034	6	12.37	GPV07	EDTA Ice Centrifuged	Insulin
GPV034	12	16.87	GPV07	EDTA Ice Centrifuged	Insulin
GPV034	24	17.5	GPV07	EDTA Ice Centrifuged	Insulin
GPV035	0	11.47	GPV07	EDTA Roomtemp Uncentrifuged	Insulin
GPV035	2	12.25	GPV07	EDTA Roomtemp Uncentrifuged	Insulin
GPV035	6	12.72	GPV07	EDTA Roomtemp Uncentrifuged	Insulin
GPV035	12	15.34	GPV07	EDTA Roomtemp Uncentrifuged	Insulin
GPV035	24	18.33	GPV07	EDTA Roomtemp Uncentrifuged	Insulin
GPV036	0	11.47	GPV07	EDTA Roomtemp Centrifuged	Insulin
GPV036	2	12.26	GPV07	EDTA Roomtemp Centrifuged	Insulin
GPV036	6	12.52	GPV07	EDTA Roomtemp Centrifuged	Insulin
GPV036	12	16.04	GPV07	EDTA Roomtemp Centrifuged	Insulin
GPV036	24	15.23	GPV07	EDTA Roomtemp Centrifuged	Insulin
GPV037	0	11.08	GPV07	SERUM Ice Uncentrifuged	Insulin
GPV037	2	5.83	GPV07	SERUM Ice Uncentrifuged	Insulin
GPV037	6	2.53	GPV07	SERUM Ice Uncentrifuged	Insulin
GPV037	12	2.28	GPV07	SERUM Ice Uncentrifuged	Insulin
GPV037	24	0.7	GPV07	SERUM Ice Uncentrifuged	Insulin
GPV038	0	9.8	GPV07	SERUM Ice Centrifuged	Insulin
GPV038	2	11.77	GPV07	SERUM Ice Centrifuged	Insulin
GPV038	6	9.37	GPV07	SERUM Ice Centrifuged	Insulin
GPV038	12	13.44	GPV07	SERUM Ice Centrifuged	Insulin
GPV038	24	14.09	GPV07	SERUM Ice Centrifuged	Insulin
GPV039	0	8.6	GPV07	SERUM Roomtemp Uncentrifuged	Insulin
GPV039	2	9.05	GPV07	SERUM Roomtemp Uncentrifuged	Insulin
GPV039	6	10.96	GPV07	SERUM Roomtemp Uncentrifuged	Insulin
GPV039	12	10.98	GPV07	SERUM Roomtemp Uncentrifuged	Insulin
GPV039	24	9.6	GPV07	SERUM Roomtemp Uncentrifuged	Insulin
GPV040	0	10.45	GPV07	SERUM Roomtemp Centrifuged	Insulin
GPV040	2	8.49	GPV07	SERUM Roomtemp Centrifuged	Insulin
GPV040	6	6.07	GPV07	SERUM Roomtemp Centrifuged	Insulin
GPV040	12	7.8	GPV07	SERUM Roomtemp Centrifuged	Insulin
GPV040	24	4.43	GPV07	SERUM Roomtemp Centrifuged	Insulin
GPV041	0	17.92	GPV09	EDTA Ice Uncentrifuged	Insulin
GPV041	2	16.71	GPV09	EDTA Ice Uncentrifuged	Insulin
GPV041	6	14.63	GPV09	EDTA Ice Uncentrifuged	Insulin
GPV041	12	18.01	GPV09	EDTA Ice Uncentrifuged	Insulin
GPV041	24	16.01	GPV09	EDTA Ice Uncentrifuged	Insulin
GPV042	0	18	GPV09	EDTA Ice Centrifuged	Insulin
GPV042	2	16.5	GPV09	EDTA Ice Centrifuged	Insulin
GPV042	6	17.81	GPV09	EDTA Ice Centrifuged	Insulin
GPV042	12	15.29	GPV09	EDTA Ice Centrifuged	Insulin
GPV042	24	16.57	GPV09	EDTA Ice Centrifuged	Insulin
GPV043	0	17.49	GPV09	EDTA Roomtemp Uncentrifuged	Insulin
GPV043	2	16.13	GPV09	EDTA Roomtemp Uncentrifuged	Insulin
GPV043	6	15.87	GPV09	EDTA Roomtemp Uncentrifuged	Insulin
GPV043	12	16.34	GPV09	EDTA Roomtemp Uncentrifuged	Insulin
GPV043	24	15.29	GPV09	EDTA Roomtemp Uncentrifuged	Insulin
GPV044	0	17.18	GPV09	EDTA Roomtemp Centrifuged	Insulin
GPV044	2	16.34	GPV09	EDTA Roomtemp Centrifuged	Insulin
GPV044	6	14.88	GPV09	EDTA Roomtemp Centrifuged	Insulin
GPV044	12	14.02	GPV09	EDTA Roomtemp Centrifuged	Insulin
GPV044	24	15.14	GPV09	EDTA Roomtemp Centrifuged	Insulin
GPV045	0	16	GPV09	SERUM Ice Uncentrifuged	Insulin
GPV045	2	11.61	GPV09	SERUM Ice Uncentrifuged	Insulin
GPV045	6	9.76	GPV09	SERUM Ice Uncentrifuged	Insulin
GPV045	12	11.99	GPV09	SERUM Ice Uncentrifuged	Insulin
GPV045	24	12.39	GPV09	SERUM Ice Uncentrifuged	Insulin
GPV046	0	15.89	GPV09	SERUM Ice Centrifuged	Insulin
GPV046	2	22.49	GPV09	SERUM Ice Centrifuged	Insulin
GPV046	6	19.75	GPV09	SERUM Ice Centrifuged	Insulin
GPV046	12	20.56	GPV09	SERUM Ice Centrifuged	Insulin
GPV046	24	22.45	GPV09	SERUM Ice Centrifuged	Insulin
GPV047	0	15	GPV09	SERUM Roomtemp Uncentrifuged	Insulin
GPV047	2	21.59	GPV09	SERUM Roomtemp Uncentrifuged	Insulin
GPV047	6	19.04	GPV09	SERUM Roomtemp Uncentrifuged	Insulin
GPV047	12	17.43	GPV09	SERUM Roomtemp Uncentrifuged	Insulin
GPV047	24	17.09	GPV09	SERUM Roomtemp Uncentrifuged	Insulin
GPV048	0	15.61	GPV09	SERUM Roomtemp Centrifuged	Insulin
GPV048	2	18.3	GPV09	SERUM Roomtemp Centrifuged	Insulin
GPV048	6	18.39	GPV09	SERUM Roomtemp Centrifuged	Insulin
GPV048	12	15.6	GPV09	SERUM Roomtemp Centrifuged	Insulin
GPV048	24	18.72	GPV09	SERUM Roomtemp Centrifuged	Insulin
GPV049	0	4.63	GPV10	EDTA Ice Uncentrifuged	Insulin
GPV049	2	4.44	GPV10	EDTA Ice Uncentrifuged	Insulin
GPV049	6	4.32	GPV10	EDTA Ice Uncentrifuged	Insulin
GPV049	12	3.84	GPV10	EDTA Ice Uncentrifuged	Insulin
GPV049	24	3.76	GPV10	EDTA Ice Uncentrifuged	Insulin
GPV050	0	4.65	GPV10	EDTA Ice Centrifuged	Insulin
GPV050	2	4.72	GPV10	EDTA Ice Centrifuged	Insulin
GPV050	6	4.52	GPV10	EDTA Ice Centrifuged	Insulin
GPV050	12	3.98	GPV10	EDTA Ice Centrifuged	Insulin
GPV050	24	3.91	GPV10	EDTA Ice Centrifuged	Insulin
GPV051	0	4.5	GPV10	EDTA Roomtemp Uncentrifuged	Insulin
GPV051	2	5.07	GPV10	EDTA Roomtemp Uncentrifuged	Insulin
GPV051	6	4.14	GPV10	EDTA Roomtemp Uncentrifuged	Insulin
GPV051	12	3.77	GPV10	EDTA Roomtemp Uncentrifuged	Insulin
GPV051	24	3.71	GPV10	EDTA Roomtemp Uncentrifuged	Insulin
GPV052	0	4.51	GPV10	EDTA Roomtemp Centrifuged	Insulin
GPV052	2	4.4	GPV10	EDTA Roomtemp Centrifuged	Insulin
GPV052	6	4.35	GPV10	EDTA Roomtemp Centrifuged	Insulin
GPV052	12	3.849	GPV10	EDTA Roomtemp Centrifuged	Insulin
GPV052	24	3.67	GPV10	EDTA Roomtemp Centrifuged	Insulin
GPV053	0	4.4	GPV10	SERUM Ice Uncentrifuged	Insulin
GPV053	2	1.7	GPV10	SERUM Ice Uncentrifuged	Insulin
GPV053	6	1.35	GPV10	SERUM Ice Uncentrifuged	Insulin
GPV053	12	1.36	GPV10	SERUM Ice Uncentrifuged	Insulin
GPV053	24	1.9	GPV10	SERUM Ice Uncentrifuged	Insulin
GPV054	0	3.75	GPV10	SERUM Ice Centrifuged	Insulin
GPV054	2	4.1	GPV10	SERUM Ice Centrifuged	Insulin
GPV054	6	4.4	GPV10	SERUM Ice Centrifuged	Insulin
GPV054	12	2.69	GPV10	SERUM Ice Centrifuged	Insulin
GPV054	24	2.42	GPV10	SERUM Ice Centrifuged	Insulin
GPV055	0	3.27	GPV10	SERUM Roomtemp Uncentrifuged	Insulin
GPV055	2	2.31	GPV10	SERUM Roomtemp Uncentrifuged	Insulin
GPV055	6	3.8	GPV10	SERUM Roomtemp Uncentrifuged	Insulin
GPV055	12	2.4	GPV10	SERUM Roomtemp Uncentrifuged	Insulin
GPV055	24	2	GPV10	SERUM Roomtemp Uncentrifuged	Insulin
GPV056	0	4.22	GPV10	SERUM Roomtemp Centrifuged	Insulin
GPV056	2	5.01	GPV10	SERUM Roomtemp Centrifuged	Insulin
GPV056	6	4.55	GPV10	SERUM Roomtemp Centrifuged	Insulin
GPV056	12	3.55	GPV10	SERUM Roomtemp Centrifuged	Insulin
GPV056	24	4.25	GPV10	SERUM Roomtemp Centrifuged	Insulin
GPV057	0	5.48	GPV11	EDTA Ice Uncentrifuged	Insulin
GPV057	2	4.76	GPV11	EDTA Ice Uncentrifuged	Insulin
GPV057	6	9.47	GPV11	EDTA Ice Uncentrifuged	Insulin
GPV057	12	8.26	GPV11	EDTA Ice Uncentrifuged	Insulin
GPV057	24	10.56	GPV11	EDTA Ice Uncentrifuged	Insulin
GPV058	0	5.25	GPV11	EDTA Ice Centrifuged	Insulin
GPV058	2	5.34	GPV11	EDTA Ice Centrifuged	Insulin
GPV058	6	10.06	GPV11	EDTA Ice Centrifuged	Insulin
GPV058	12	8.85	GPV11	EDTA Ice Centrifuged	Insulin
GPV058	24	11.42	GPV11	EDTA Ice Centrifuged	Insulin
GPV059	0	5.18	GPV11	EDTA Roomtemp Uncentrifuged	Insulin
GPV059	2	5.06	GPV11	EDTA Roomtemp Uncentrifuged	Insulin
GPV059	6	9.88	GPV11	EDTA Roomtemp Uncentrifuged	Insulin
GPV059	12	9.93	GPV11	EDTA Roomtemp Uncentrifuged	Insulin
GPV059	24	10.04	GPV11	EDTA Roomtemp Uncentrifuged	Insulin
GPV060	0	5.37	GPV11	EDTA Roomtemp Centrifuged	Insulin
GPV060	2	5.21	GPV11	EDTA Roomtemp Centrifuged	Insulin
GPV060	6	9.57	GPV11	EDTA Roomtemp Centrifuged	Insulin
GPV060	12	8.7	GPV11	EDTA Roomtemp Centrifuged	Insulin
GPV060	24	9.02	GPV11	EDTA Roomtemp Centrifuged	Insulin
GPV061	0	5.54	GPV11	SERUM Ice Uncentrifuged	Insulin
GPV061	2	2.9	GPV11	SERUM Ice Uncentrifuged	Insulin
GPV061	6	3.33	GPV11	SERUM Ice Uncentrifuged	Insulin
GPV061	12	5.81	GPV11	SERUM Ice Uncentrifuged	Insulin
GPV061	24	3.89	GPV11	SERUM Ice Uncentrifuged	Insulin
GPV062	0	5.58	GPV11	SERUM Ice Centrifuged	Insulin
GPV062	2	5.39	GPV11	SERUM Ice Centrifuged	Insulin
GPV062	6	9.91	GPV11	SERUM Ice Centrifuged	Insulin
GPV062	12	9.5	GPV11	SERUM Ice Centrifuged	Insulin
GPV062	24	7.79	GPV11	SERUM Ice Centrifuged	Insulin
GPV063	0	5.41	GPV11	SERUM Roomtemp Uncentrifuged	Insulin
GPV063	2	8.8	GPV11	SERUM Roomtemp Uncentrifuged	Insulin
GPV063	6	9.09	GPV11	SERUM Roomtemp Uncentrifuged	Insulin
GPV063	12	8.34	GPV11	SERUM Roomtemp Uncentrifuged	Insulin
GPV063	24	3.25	GPV11	SERUM Roomtemp Uncentrifuged	Insulin
GPV064	0	5.29	GPV11	SERUM Roomtemp Centrifuged	Insulin
GPV064	2	8.64	GPV11	SERUM Roomtemp Centrifuged	Insulin
GPV064	6	6.83	GPV11	SERUM Roomtemp Centrifuged	Insulin
GPV064	12	4.32	GPV11	SERUM Roomtemp Centrifuged	Insulin
GPV064	24	4.01	GPV11	SERUM Roomtemp Centrifuged	Insulin
GPV065	0	0.856	GPV02	EDTA Ice Uncentrifuged	C-pep
GPV065	2	0.792	GPV02	EDTA Ice Uncentrifuged	C-pep
GPV065	6	0.904	GPV02	EDTA Ice Uncentrifuged	C-pep
GPV065	12	0.858	GPV02	EDTA Ice Uncentrifuged	C-pep
GPV065	24	0.898	GPV02	EDTA Ice Uncentrifuged	C-pep
GPV066	0	0.932	GPV02	EDTA Ice Centrifuged	C-pep
GPV066	2	0.913	GPV02	EDTA Ice Centrifuged	C-pep
GPV066	6	0.895	GPV02	EDTA Ice Centrifuged	C-pep
GPV066	12	.	GPV02	EDTA Ice Centrifuged	C-pep
GPV066	24	1.02	GPV02	EDTA Ice Centrifuged	C-pep
GPV067	0	0.923	GPV02	EDTA Roomtemp Uncentrifuged	C-pep
GPV067	2	0.955	GPV02	EDTA Roomtemp Uncentrifuged	C-pep
GPV067	6	0.918	GPV02	EDTA Roomtemp Uncentrifuged	C-pep
GPV067	12	0.938	GPV02	EDTA Roomtemp Uncentrifuged	C-pep
GPV067	24	0.857	GPV02	EDTA Roomtemp Uncentrifuged	C-pep
GPV068	0	0.891	GPV02	EDTA Roomtemp Centrifuged	C-pep
GPV068	2	0.93	GPV02	EDTA Roomtemp Centrifuged	C-pep
GPV068	6	0.908	GPV02	EDTA Roomtemp Centrifuged	C-pep
GPV068	12	0.894	GPV02	EDTA Roomtemp Centrifuged	C-pep
GPV068	24	0.753	GPV02	EDTA Roomtemp Centrifuged	C-pep
GPV069	0	0.865	GPV02	SERUM Ice Uncentrifuged	C-pep
GPV069	2	0.365	GPV02	SERUM Ice Uncentrifuged	C-pep
GPV069	6	0.495	GPV02	SERUM Ice Uncentrifuged	C-pep
GPV069	12	0.647	GPV02	SERUM Ice Uncentrifuged	C-pep
GPV069	24	0.942	GPV02	SERUM Ice Uncentrifuged	C-pep
GPV070	0	0.998	GPV02	SERUM Ice Centrifuged	C-pep
GPV070	2	0.897	GPV02	SERUM Ice Centrifuged	C-pep
GPV070	6	0.719	GPV02	SERUM Ice Centrifuged	C-pep
GPV070	12	0.801	GPV02	SERUM Ice Centrifuged	C-pep
GPV070	24	1	GPV02	SERUM Ice Centrifuged	C-pep
GPV071	0	0.82	GPV02	SERUM Roomtemp Uncentrifuged	C-pep
GPV071	2	0.79	GPV02	SERUM Roomtemp Uncentrifuged	C-pep
GPV071	6	0.603	GPV02	SERUM Roomtemp Uncentrifuged	C-pep
GPV071	12	0.66	GPV02	SERUM Roomtemp Uncentrifuged	C-pep
GPV071	24	0.344	GPV02	SERUM Roomtemp Uncentrifuged	C-pep
GPV072	0	1.06	GPV02	SERUM Roomtemp Centrifuged	C-pep
GPV072	2	0.667	GPV02	SERUM Roomtemp Centrifuged	C-pep
GPV072	6	0.852	GPV02	SERUM Roomtemp Centrifuged	C-pep
GPV072	12	0.784	GPV02	SERUM Roomtemp Centrifuged	C-pep
GPV072	24	0.756	GPV02	SERUM Roomtemp Centrifuged	C-pep
GPV073	0	8.63	GPV04	EDTA Ice Uncentrifuged	C-pep
GPV073	2	9.34	GPV04	EDTA Ice Uncentrifuged	C-pep
GPV073	6	8.45	GPV04	EDTA Ice Uncentrifuged	C-pep
GPV073	12	8.16	GPV04	EDTA Ice Uncentrifuged	C-pep
GPV073	24	7.88	GPV04	EDTA Ice Uncentrifuged	C-pep
GPV074	0	8.73	GPV04	EDTA Ice Centrifuged	C-pep
GPV074	2	9.13	GPV04	EDTA Ice Centrifuged	C-pep
GPV074	6	9.14	GPV04	EDTA Ice Centrifuged	C-pep
GPV074	12	8.3	GPV04	EDTA Ice Centrifuged	C-pep
GPV074	24	7.8	GPV04	EDTA Ice Centrifuged	C-pep
GPV075	0	8.68	GPV04	EDTA Roomtemp Uncentrifuged	C-pep
GPV075	2	8.27	GPV04	EDTA Roomtemp Uncentrifuged	C-pep
GPV075	6	8.85	GPV04	EDTA Roomtemp Uncentrifuged	C-pep
GPV075	12	7.58	GPV04	EDTA Roomtemp Uncentrifuged	C-pep
GPV075	24	8.2	GPV04	EDTA Roomtemp Uncentrifuged	C-pep
GPV076	0	8.77	GPV04	EDTA Roomtemp Centrifuged	C-pep
GPV076	2	9.38	GPV04	EDTA Roomtemp Centrifuged	C-pep
GPV076	6	9.02	GPV04	EDTA Roomtemp Centrifuged	C-pep
GPV076	12	7.75	GPV04	EDTA Roomtemp Centrifuged	C-pep
GPV076	24	7.01	GPV04	EDTA Roomtemp Centrifuged	C-pep
GPV077	0	8.92	GPV04	SERUM Ice Uncentrifuged	C-pep
GPV077	2	9	GPV04	SERUM Ice Uncentrifuged	C-pep
GPV077	6	9.35	GPV04	SERUM Ice Uncentrifuged	C-pep
GPV077	12	8.32	GPV04	SERUM Ice Uncentrifuged	C-pep
GPV077	24	8.06	GPV04	SERUM Ice Uncentrifuged	C-pep
GPV078	0	9.59	GPV04	SERUM Ice Centrifuged	C-pep
GPV078	2	8.92	GPV04	SERUM Ice Centrifuged	C-pep
GPV078	6	9.4	GPV04	SERUM Ice Centrifuged	C-pep
GPV078	12	8.7	GPV04	SERUM Ice Centrifuged	C-pep
GPV078	24	8.65	GPV04	SERUM Ice Centrifuged	C-pep
GPV079	0	9.22	GPV04	SERUM Roomtemp Uncentrifuged	C-pep
GPV079	2	9.39	GPV04	SERUM Roomtemp Uncentrifuged	C-pep
GPV079	6	9.38	GPV04	SERUM Roomtemp Uncentrifuged	C-pep
GPV079	12	7.48	GPV04	SERUM Roomtemp Uncentrifuged	C-pep
GPV079	24	5.01	GPV04	SERUM Roomtemp Uncentrifuged	C-pep
GPV080	0	10.1	GPV04	SERUM Roomtemp Centrifuged	C-pep
GPV080	2	9.51	GPV04	SERUM Roomtemp Centrifuged	C-pep
GPV080	6	9.52	GPV04	SERUM Roomtemp Centrifuged	C-pep
GPV080	12	7.53	GPV04	SERUM Roomtemp Centrifuged	C-pep
GPV080	24	7.77	GPV04	SERUM Roomtemp Centrifuged	C-pep
GPV081	0	1.64	GPV05	EDTA Ice Uncentrifuged	C-pep
GPV081	2	1.24	GPV05	EDTA Ice Uncentrifuged	C-pep
GPV081	6	1.7	GPV05	EDTA Ice Uncentrifuged	C-pep
GPV081	12	1.18	GPV05	EDTA Ice Uncentrifuged	C-pep
GPV081	24	1.16	GPV05	EDTA Ice Uncentrifuged	C-pep
GPV082	0	1.65	GPV05	EDTA Ice Centrifuged	C-pep
GPV082	2	1.57	GPV05	EDTA Ice Centrifuged	C-pep
GPV082	6	1.82	GPV05	EDTA Ice Centrifuged	C-pep
GPV082	12	1.49	GPV05	EDTA Ice Centrifuged	C-pep
GPV082	24	1.3	GPV05	EDTA Ice Centrifuged	C-pep
GPV083	0	1.68	GPV05	EDTA Roomtemp Uncentrifuged	C-pep
GPV083	2	1.3	GPV05	EDTA Roomtemp Uncentrifuged	C-pep
GPV083	6	1.76	GPV05	EDTA Roomtemp Uncentrifuged	C-pep
GPV083	12	1.35	GPV05	EDTA Roomtemp Uncentrifuged	C-pep
GPV083	24	1.31	GPV05	EDTA Roomtemp Uncentrifuged	C-pep
GPV084	0	1.69	GPV05	EDTA Roomtemp Centrifuged	C-pep
GPV084	2	1.63	GPV05	EDTA Roomtemp Centrifuged	C-pep
GPV084	6	1.76	GPV05	EDTA Roomtemp Centrifuged	C-pep
GPV084	12	1.38	GPV05	EDTA Roomtemp Centrifuged	C-pep
GPV084	24	0.969	GPV05	EDTA Roomtemp Centrifuged	C-pep
GPV085	0	1.69	GPV05	SERUM Ice Uncentrifuged	C-pep
GPV085	2	1.29	GPV05	SERUM Ice Uncentrifuged	C-pep
GPV085	6	1.77	GPV05	SERUM Ice Uncentrifuged	C-pep
GPV085	12	1.06	GPV05	SERUM Ice Uncentrifuged	C-pep
GPV085	24	.	GPV05	SERUM Ice Uncentrifuged	C-pep
GPV086	0	1.67	GPV05	SERUM Ice Centrifuged	C-pep
GPV086	2	1.64	GPV05	SERUM Ice Centrifuged	C-pep
GPV086	6	1.85	GPV05	SERUM Ice Centrifuged	C-pep
GPV086	12	1.45	GPV05	SERUM Ice Centrifuged	C-pep
GPV086	24	1.27	GPV05	SERUM Ice Centrifuged	C-pep
GPV087	0	1.71	GPV05	SERUM Roomtemp Uncentrifuged	C-pep
GPV087	2	1.71	GPV05	SERUM Roomtemp Uncentrifuged	C-pep
GPV087	6	1.72	GPV05	SERUM Roomtemp Uncentrifuged	C-pep
GPV087	12	1.07	GPV05	SERUM Roomtemp Uncentrifuged	C-pep
GPV087	24	0.847	GPV05	SERUM Roomtemp Uncentrifuged	C-pep
GPV088	0	1.71	GPV05	SERUM Roomtemp Centrifuged	C-pep
GPV088	2	1.68	GPV05	SERUM Roomtemp Centrifuged	C-pep
GPV088	6	1.83	GPV05	SERUM Roomtemp Centrifuged	C-pep
GPV088	12	1.36	GPV05	SERUM Roomtemp Centrifuged	C-pep
GPV088	24	1.34	GPV05	SERUM Roomtemp Centrifuged	C-pep
GPV089	0	1.38	GPV06	EDTA Ice Uncentrifuged	C-pep
GPV089	2	1.43	GPV06	EDTA Ice Uncentrifuged	C-pep
GPV089	6	1.55	GPV06	EDTA Ice Uncentrifuged	C-pep
GPV089	12	1.48	GPV06	EDTA Ice Uncentrifuged	C-pep
GPV089	24	1.43	GPV06	EDTA Ice Uncentrifuged	C-pep
GPV090	0	1.37	GPV06	EDTA Ice Centrifuged	C-pep
GPV090	2	1.43	GPV06	EDTA Ice Centrifuged	C-pep
GPV090	6	1.31	GPV06	EDTA Ice Centrifuged	C-pep
GPV090	12	1.25	GPV06	EDTA Ice Centrifuged	C-pep
GPV090	24	1.45	GPV06	EDTA Ice Centrifuged	C-pep
GPV091	0	1.2	GPV06	EDTA Roomtemp Uncentrifuged	C-pep
GPV091	2	1.41	GPV06	EDTA Roomtemp Uncentrifuged	C-pep
GPV091	6	1.53	GPV06	EDTA Roomtemp Uncentrifuged	C-pep
GPV091	12	1.26	GPV06	EDTA Roomtemp Uncentrifuged	C-pep
GPV091	24	1.22	GPV06	EDTA Roomtemp Uncentrifuged	C-pep
GPV092	0	1.17	GPV06	EDTA Roomtemp Centrifuged	C-pep
GPV092	2	1.52	GPV06	EDTA Roomtemp Centrifuged	C-pep
GPV092	6	1.5	GPV06	EDTA Roomtemp Centrifuged	C-pep
GPV092	12	1.41	GPV06	EDTA Roomtemp Centrifuged	C-pep
GPV092	24	1.38	GPV06	EDTA Roomtemp Centrifuged	C-pep
GPV093	0	1.57	GPV06	SERUM Ice Uncentrifuged	C-pep
GPV093	2	1.34	GPV06	SERUM Ice Uncentrifuged	C-pep
GPV093	6	1.6	GPV06	SERUM Ice Uncentrifuged	C-pep
GPV093	12	1.44	GPV06	SERUM Ice Uncentrifuged	C-pep
GPV093	24	1.43	GPV06	SERUM Ice Uncentrifuged	C-pep
GPV094	0	1.53	GPV06	SERUM Ice Centrifuged	C-pep
GPV094	2	1.58	GPV06	SERUM Ice Centrifuged	C-pep
GPV094	6	1.57	GPV06	SERUM Ice Centrifuged	C-pep
GPV094	12	1.49	GPV06	SERUM Ice Centrifuged	C-pep
GPV094	24	1.55	GPV06	SERUM Ice Centrifuged	C-pep
GPV095	0	1.48	GPV06	SERUM Roomtemp Uncentrifuged	C-pep
GPV095	2	1.49	GPV06	SERUM Roomtemp Uncentrifuged	C-pep
GPV095	6	1.34	GPV06	SERUM Roomtemp Uncentrifuged	C-pep
GPV095	12	0.995	GPV06	SERUM Roomtemp Uncentrifuged	C-pep
GPV095	24	0.552	GPV06	SERUM Roomtemp Uncentrifuged	C-pep
GPV096	0	1.49	GPV06	SERUM Roomtemp Centrifuged	C-pep
GPV096	2	1.57	GPV06	SERUM Roomtemp Centrifuged	C-pep
GPV096	6	1.61	GPV06	SERUM Roomtemp Centrifuged	C-pep
GPV096	12	1.32	GPV06	SERUM Roomtemp Centrifuged	C-pep
GPV096	24	1.35	GPV06	SERUM Roomtemp Centrifuged	C-pep
GPV097	0	2.49	GPV07	EDTA Ice Uncentrifuged	C-pep
GPV097	2	2.51	GPV07	EDTA Ice Uncentrifuged	C-pep
GPV097	6	2.36	GPV07	EDTA Ice Uncentrifuged	C-pep
GPV097	12	2.62	GPV07	EDTA Ice Uncentrifuged	C-pep
GPV097	24	2.49	GPV07	EDTA Ice Uncentrifuged	C-pep
GPV098	0	2.45	GPV07	EDTA Ice Centrifuged	C-pep
GPV098	2	2.56	GPV07	EDTA Ice Centrifuged	C-pep
GPV098	6	2.49	GPV07	EDTA Ice Centrifuged	C-pep
GPV098	12	2.65	GPV07	EDTA Ice Centrifuged	C-pep
GPV098	24	2.63	GPV07	EDTA Ice Centrifuged	C-pep
GPV099	0	2.46	GPV07	EDTA Roomtemp Uncentrifuged	C-pep
GPV099	2	2.54	GPV07	EDTA Roomtemp Uncentrifuged	C-pep
GPV099	6	2.51	GPV07	EDTA Roomtemp Uncentrifuged	C-pep
GPV099	12	2.42	GPV07	EDTA Roomtemp Uncentrifuged	C-pep
GPV099	24	2.48	GPV07	EDTA Roomtemp Uncentrifuged	C-pep
GPV100	0	2.42	GPV07	EDTA Roomtemp Centrifuged	C-pep
GPV100	2	2.51	GPV07	EDTA Roomtemp Centrifuged	C-pep
GPV100	6	2.43	GPV07	EDTA Roomtemp Centrifuged	C-pep
GPV100	12	2.46	GPV07	EDTA Roomtemp Centrifuged	C-pep
GPV100	24	2.35	GPV07	EDTA Roomtemp Centrifuged	C-pep
GPV101	0	2.66	GPV07	SERUM Ice Uncentrifuged	C-pep
GPV101	2	2.5	GPV07	SERUM Ice Uncentrifuged	C-pep
GPV101	6	2.61	GPV07	SERUM Ice Uncentrifuged	C-pep
GPV101	12	1.16	GPV07	SERUM Ice Uncentrifuged	C-pep
GPV101	24	2.3	GPV07	SERUM Ice Uncentrifuged	C-pep
GPV102	0	2.59	GPV07	SERUM Ice Centrifuged	C-pep
GPV102	2	2.7	GPV07	SERUM Ice Centrifuged	C-pep
GPV102	6	2.55	GPV07	SERUM Ice Centrifuged	C-pep
GPV102	12	2.74	GPV07	SERUM Ice Centrifuged	C-pep
GPV102	24	3.01	GPV07	SERUM Ice Centrifuged	C-pep
GPV103	0	2.53	GPV07	SERUM Roomtemp Uncentrifuged	C-pep
GPV103	2	2.44	GPV07	SERUM Roomtemp Uncentrifuged	C-pep
GPV103	6	2.35	GPV07	SERUM Roomtemp Uncentrifuged	C-pep
GPV103	12	2.03	GPV07	SERUM Roomtemp Uncentrifuged	C-pep
GPV103	24	1.65	GPV07	SERUM Roomtemp Uncentrifuged	C-pep
GPV104	0	2.69	GPV07	SERUM Roomtemp Centrifuged	C-pep
GPV104	2	2.56	GPV07	SERUM Roomtemp Centrifuged	C-pep
GPV104	6	2.5	GPV07	SERUM Roomtemp Centrifuged	C-pep
GPV104	12	2.68	GPV07	SERUM Roomtemp Centrifuged	C-pep
GPV104	24	2.37	GPV07	SERUM Roomtemp Centrifuged	C-pep
GPV105	0	2.2	GPV09	EDTA Ice Uncentrifuged	C-pep
GPV105	2	2.07	GPV09	EDTA Ice Uncentrifuged	C-pep
GPV105	6	1.33	GPV09	EDTA Ice Uncentrifuged	C-pep
GPV105	12	2.29	GPV09	EDTA Ice Uncentrifuged	C-pep
GPV105	24	2.35	GPV09	EDTA Ice Uncentrifuged	C-pep
GPV106	0	2.17	GPV09	EDTA Ice Centrifuged	C-pep
GPV106	2	2.11	GPV09	EDTA Ice Centrifuged	C-pep
GPV106	6	2.32	GPV09	EDTA Ice Centrifuged	C-pep
GPV106	12	1.8	GPV09	EDTA Ice Centrifuged	C-pep
GPV106	24	1.8	GPV09	EDTA Ice Centrifuged	C-pep
GPV107	0	2.18	GPV09	EDTA Roomtemp Uncentrifuged	C-pep
GPV107	2	2.07	GPV09	EDTA Roomtemp Uncentrifuged	C-pep
GPV107	6	1.81	GPV09	EDTA Roomtemp Uncentrifuged	C-pep
GPV107	12	1.88	GPV09	EDTA Roomtemp Uncentrifuged	C-pep
GPV107	24	1.74	GPV09	EDTA Roomtemp Uncentrifuged	C-pep
GPV108	0	2.15	GPV09	EDTA Roomtemp Centrifuged	C-pep
GPV108	2	2.04	GPV09	EDTA Roomtemp Centrifuged	C-pep
GPV108	6	1.73	GPV09	EDTA Roomtemp Centrifuged	C-pep
GPV108	12	1.77	GPV09	EDTA Roomtemp Centrifuged	C-pep
GPV108	24	1.56	GPV09	EDTA Roomtemp Centrifuged	C-pep
GPV109	0	2.22	GPV09	SERUM Ice Uncentrifuged	C-pep
GPV109	2	2.2	GPV09	SERUM Ice Uncentrifuged	C-pep
GPV109	6	1.93	GPV09	SERUM Ice Uncentrifuged	C-pep
GPV109	12	1.87	GPV09	SERUM Ice Uncentrifuged	C-pep
GPV109	24	2.12	GPV09	SERUM Ice Uncentrifuged	C-pep
GPV110	0	2.28	GPV09	SERUM Ice Centrifuged	C-pep
GPV110	2	2.45	GPV09	SERUM Ice Centrifuged	C-pep
GPV110	6	2.28	GPV09	SERUM Ice Centrifuged	C-pep
GPV110	12	2.36	GPV09	SERUM Ice Centrifuged	C-pep
GPV110	24	2.43	GPV09	SERUM Ice Centrifuged	C-pep
GPV111	0	2.25	GPV09	SERUM Roomtemp Uncentrifuged	C-pep
GPV111	2	2.34	GPV09	SERUM Roomtemp Uncentrifuged	C-pep
GPV111	6	2.07	GPV09	SERUM Roomtemp Uncentrifuged	C-pep
GPV111	12	1.75	GPV09	SERUM Roomtemp Uncentrifuged	C-pep
GPV111	24	1.62	GPV09	SERUM Roomtemp Uncentrifuged	C-pep
GPV112	0	2.22	GPV09	SERUM Roomtemp Centrifuged	C-pep
GPV112	2	2.39	GPV09	SERUM Roomtemp Centrifuged	C-pep
GPV112	6	2.27	GPV09	SERUM Roomtemp Centrifuged	C-pep
GPV112	12	2.3	GPV09	SERUM Roomtemp Centrifuged	C-pep
GPV112	24	2.17	GPV09	SERUM Roomtemp Centrifuged	C-pep
GPV113	0	0.952	GPV10	EDTA Ice Uncentrifuged	C-pep
GPV113	2	0.978	GPV10	EDTA Ice Uncentrifuged	C-pep
GPV113	6	0.905	GPV10	EDTA Ice Uncentrifuged	C-pep
GPV113	12	0.912	GPV10	EDTA Ice Uncentrifuged	C-pep
GPV113	24	0.826	GPV10	EDTA Ice Uncentrifuged	C-pep
GPV114	0	0.945	GPV10	EDTA Ice Centrifuged	C-pep
GPV114	2	0.973	GPV10	EDTA Ice Centrifuged	C-pep
GPV114	6	0.947	GPV10	EDTA Ice Centrifuged	C-pep
GPV114	12	0.905	GPV10	EDTA Ice Centrifuged	C-pep
GPV114	24	0.874	GPV10	EDTA Ice Centrifuged	C-pep
GPV115	0	0.969	GPV10	EDTA Roomtemp Uncentrifuged	C-pep
GPV115	2	1.01	GPV10	EDTA Roomtemp Uncentrifuged	C-pep
GPV115	6	0.918	GPV10	EDTA Roomtemp Uncentrifuged	C-pep
GPV115	12	0.857	GPV10	EDTA Roomtemp Uncentrifuged	C-pep
GPV115	24	0.749	GPV10	EDTA Roomtemp Uncentrifuged	C-pep
GPV116	0	0.973	GPV10	EDTA Roomtemp Centrifuged	C-pep
GPV116	2	0.935	GPV10	EDTA Roomtemp Centrifuged	C-pep
GPV116	6	0.916	GPV10	EDTA Roomtemp Centrifuged	C-pep
GPV116	12	0.849	GPV10	EDTA Roomtemp Centrifuged	C-pep
GPV116	24	0.762	GPV10	EDTA Roomtemp Centrifuged	C-pep
GPV117	0	1.09	GPV10	SERUM Ice Uncentrifuged	C-pep
GPV117	2	1	GPV10	SERUM Ice Uncentrifuged	C-pep
GPV117	6	0.988	GPV10	SERUM Ice Uncentrifuged	C-pep
GPV117	12	0.931	GPV10	SERUM Ice Uncentrifuged	C-pep
GPV117	24	0.847	GPV10	SERUM Ice Uncentrifuged	C-pep
GPV118	0	1.05	GPV10	SERUM Ice Centrifuged	C-pep
GPV118	2	1.06	GPV10	SERUM Ice Centrifuged	C-pep
GPV118	6	1.01	GPV10	SERUM Ice Centrifuged	C-pep
GPV118	12	0.958	GPV10	SERUM Ice Centrifuged	C-pep
GPV118	24	0.948	GPV10	SERUM Ice Centrifuged	C-pep
GPV119	0	1.02	GPV10	SERUM Roomtemp Uncentrifuged	C-pep
GPV119	2	1.04	GPV10	SERUM Roomtemp Uncentrifuged	C-pep
GPV119	6	0.904	GPV10	SERUM Roomtemp Uncentrifuged	C-pep
GPV119	12	0.648	GPV10	SERUM Roomtemp Uncentrifuged	C-pep
GPV119	24	0.494	GPV10	SERUM Roomtemp Uncentrifuged	C-pep
GPV120	0	1.26	GPV10	SERUM Roomtemp Centrifuged	C-pep
GPV120	2	1.28	GPV10	SERUM Roomtemp Centrifuged	C-pep
GPV120	6	1.37	GPV10	SERUM Roomtemp Centrifuged	C-pep
GPV120	12	1.15	GPV10	SERUM Roomtemp Centrifuged	C-pep
GPV120	24	0.82	GPV10	SERUM Roomtemp Centrifuged	C-pep
GPV121	0	1.05	GPV11	EDTA Ice Uncentrifuged	C-pep
GPV121	2	1.06	GPV11	EDTA Ice Uncentrifuged	C-pep
GPV121	6	1.31	GPV11	EDTA Ice Uncentrifuged	C-pep
GPV121	12	1.28	GPV11	EDTA Ice Uncentrifuged	C-pep
GPV121	24	1.46	GPV11	EDTA Ice Uncentrifuged	C-pep
GPV122	0	1.05	GPV11	EDTA Ice Centrifuged	C-pep
GPV122	2	0.897	GPV11	EDTA Ice Centrifuged	C-pep
GPV122	6	1.33	GPV11	EDTA Ice Centrifuged	C-pep
GPV122	12	1.25	GPV11	EDTA Ice Centrifuged	C-pep
GPV122	24	1.6	GPV11	EDTA Ice Centrifuged	C-pep
GPV123	0	1.05	GPV11	EDTA Roomtemp Uncentrifuged	C-pep
GPV123	2	1.07	GPV11	EDTA Roomtemp Uncentrifuged	C-pep
GPV123	6	1.31	GPV11	EDTA Roomtemp Uncentrifuged	C-pep
GPV123	12	1.42	GPV11	EDTA Roomtemp Uncentrifuged	C-pep
GPV123	24	1.25	GPV11	EDTA Roomtemp Uncentrifuged	C-pep
GPV124	0	1.08	GPV11	EDTA Roomtemp Centrifuged	C-pep
GPV124	2	1.11	GPV11	EDTA Roomtemp Centrifuged	C-pep
GPV124	6	1.31	GPV11	EDTA Roomtemp Centrifuged	C-pep
GPV124	12	1.29	GPV11	EDTA Roomtemp Centrifuged	C-pep
GPV124	24	1.42	GPV11	EDTA Roomtemp Centrifuged	C-pep
GPV125	0	1.17	GPV11	SERUM Ice Uncentrifuged	C-pep
GPV125	2	1.16	GPV11	SERUM Ice Uncentrifuged	C-pep
GPV125	6	1.34	GPV11	SERUM Ice Uncentrifuged	C-pep
GPV125	12	1.49	GPV11	SERUM Ice Uncentrifuged	C-pep
GPV125	24	1.3	GPV11	SERUM Ice Uncentrifuged	C-pep
GPV126	0	1.18	GPV11	SERUM Ice Centrifuged	C-pep
GPV126	2	1.17	GPV11	SERUM Ice Centrifuged	C-pep
GPV126	6	1.4	GPV11	SERUM Ice Centrifuged	C-pep
GPV126	12	1.49	GPV11	SERUM Ice Centrifuged	C-pep
GPV126	24	1.4	GPV11	SERUM Ice Centrifuged	C-pep
GPV127	0	1.19	GPV11	SERUM Roomtemp Uncentrifuged	C-pep
GPV127	2	1.37	GPV11	SERUM Roomtemp Uncentrifuged	C-pep
GPV127	6	1.24	GPV11	SERUM Roomtemp Uncentrifuged	C-pep
GPV127	12	1.08	GPV11	SERUM Roomtemp Uncentrifuged	C-pep
GPV127	24	0.486	GPV11	SERUM Roomtemp Uncentrifuged	C-pep
GPV128	0	1.16	GPV11	SERUM Roomtemp Centrifuged	C-pep
GPV128	2	1.39	GPV11	SERUM Roomtemp Centrifuged	C-pep
GPV128	6	1.38	GPV11	SERUM Roomtemp Centrifuged	C-pep
GPV128	12	1.42	GPV11	SERUM Roomtemp Centrifuged	C-pep
GPV128	24	1.29	GPV11	SERUM Roomtemp Centrifuged	C-pep
